# Supplementary material for: New Iflavirus Species Characterized from Mosquitoes Captured in the Sao Paulo Zoological Facilities
Source: Microorganisms. 2024 Aug 23;12(9):1749. doi: 10.3390/microorganisms12091749 (PMC11434248; doi:10.3390/microorganisms12091749)
Supplement: Supplementary file 1 [file microorganisms-12-01749-s001.zip]

Archive with 1 entries (1 files):
- microorganisms-3118797-supplementary.pdf
